# Supplementary material for: TREM2 is associated with increased risk for Alzheimer’s disease in African Americans
Source: Mol Neurodegener. 2015 Apr 10;10:19. doi: 10.1186/s13024-015-0016-9 (PMC4426167; doi:10.1186/s13024-015-0016-9)
Supplement: Additional file 1: Tables S7-S8. — TREM2 variants discovered and validated in African Americans. Tables show the variants discovered and validated in the (Table S7). Washington University in St. Louis and (Table S8). Mayo Clinic Florida cohorts. NA represents not applicable. The Fisher’s exact test was used to calculate p-values and odds-ratio (OR) for each variant using the default commands in PLINK. Multivariate logistic regression was performed to evaluate the association of p.T96K, p.W191X and p.L211P with AD risk adjusting for age, gender, and APOE genotype. [file 13024_2015_16_MOESM1_ESM.xlsx]

## Sheet: Table S7 Wash Univ
Table S7. TREM2 variants discovered and validated in African Americans from Washington University in St. Louis
			AD Cases			Controls
Variant	SNP	Position	No. of Cases	No. of Carriers	MAF (%)	No. of Controls	No. of Carriers	MAF (%)	p*	OR (95% CI)	Missing (%)	HWE p	SIFT	PolyPhen-2
p.R47H	rs75932628	6:41129252	202	1	0.2	136	1	0.4	1	0.67 (0.04-10.80)	0	1	Tolerated	Damaging
p.R62H	rs143332484	6:41129207	202	1	0.2	136	0	0	1	NA	0	1	Tolerated	Benign
p.T66M	rs201258663	6:41129195	202	1	0.2	136	0	0	1	NA	0	1	Damaging	Damaging
p.D87N	rs142232675	6:41129133	202	1	0.2	136	1	0.4	1	0.67 (0.04-10.80)	0	1	Tolerated	Damaging
p.T96K	rs2234253	6:41129105	198	45	11.9	134	40	15.7	0.50!	0.85 (0.52-1.38)!	1.8	0.48	Damaging	Damaging
p.A105V	rs145080901	6:41129078	202	1	0.2	136	1	0.4	1	0.67 (0.04-10.80)	0	1	Damaging	Damaging
p.E151K	rs79011726	6:41127561	200	2	0.5	136	1	0.7	1	0.68 (0.09-4.85)	0.6	9×10-3	Tolerated	Damaging
p.H157Y	rs2234255	6:41127543	202	1	0.2	135	0	0	1	NA	0.3	1	Damaging	Damaging
p.W191X	rs2234258	6:41126429	183	13	3.6	126	9	3.6	0.96!	0.98 (0.38-2.49)!	8.6	1	NA	NA
p.E202D	NA	6:41126395	202	0	0	136	1	0.4	0.4	0	0	1	Damaging	NA
p.L211P	rs2234256	6:41126655	199	46	12.3	135	40	15.2	0.77!	0.93 (0.58-1.51)!	1.2	0.48	Tolerated	Benign
* NA represents not applicable.* The Fisher’s exact test was used to calculate p-values and odds-ratio (OR) for each variant using the default commands in PLINK. ! Multivariate logistic regression was performed to evaluate the association of p.T96K, p.W191X and p.L211P with AD risk adjusting for age, gender, and APOE genotype.

## Sheet: Table S8 Mayo Cinic
Table S8. TREM2 variants discovered and validated in African Americans from Mayo Clinic Florida
			AD Cases			Controls
Variant	SNP	Position	No. of Cases	No. of Carriers	MAF (%)	No. of Controls	No. of Carriers	MAF (%)	p*	OR (95% CI)	Missing (%)	HWE p	SIFT	PolyPhen-2
p.R47H	rs75932628	6:41129252	178	0	0	333	2	0.3	0.55	0	0.4	1	Tolerated	Damaging
p.R62H	rs143332484	6:41129207	178	2	0.6	333	1	0.2	0.28	3.76 (0.34-41.58)	0.4	1	Tolerated	Tolerated
p.T96K	rs2234253	6:41129105	177	45	13.3	332	70	11.1	0.28!	1.26 (0.83-1.92)!	0.8	0.83	Damaging	Damaging
p.T96M	NA	6:41129105	156	0	0	334	1	0.1	1	0	4.5	1	Damaging	Damaging
p.E151K	rs79011726	6:41127561	175	2	0.6	332	0	0	0.12	NA	1.2	1	Tolerated	Damaging
p.W191X	rs2234258	6:41126429	179	19	5.6	334	30	4.5	0.59!	1.19 (0.64-2.23) †	0	1	NA	NA
p.L211P	rs2234256	6:41126655	177	45	13.3	333	74	11.7	0.47!	1.17 (0.77-1.77) †	0.6	0.68	Tolerated	Benign
* NA represents not applicable.* The Fisher’s exact test was used to calculate p-values and odds-ratio (OR) for each variant using the default commands in PLINK. † Multivariate logistic regression was performed to evaluate the association of p.T96K, p.W191X and p.L211P with AD risk adjusting for age, gender, and APOE genotype.
