# Supplementary material for: TREM2 is associated with increased risk for Alzheimer’s disease in African Americans
Source: Mol Neurodegener. 2015 Apr 10;10:19. doi: 10.1186/s13024-015-0016-9 (PMC4426167; doi:10.1186/s13024-015-0016-9)
Supplement: Additional file 2: Tables S9-S11. — TREM2 variants genotyped in African Americans. Tables show the variants genotyped at (Table S9). Indiana University (Table S10). WHICAP, and (Table S11). Emory University. NA represents not applicable. The Fisher’s exact test was used to calculate p-values and odds-ratio (OR) for each variant using the default commands in PLINK. Multivariate logistic regression was performed to evaluate the association of p.W191X and p.L211P with AD risk adjusting for age, gender, and APOE genotype. [file 13024_2015_16_MOESM2_ESM.xlsx]

## Sheet: Table S9 Indiana Univ
Table S9. TREM2 variants genotyped in African Americans from Indiana University
			AD Cases			Controls
Variant	SNP	Position	No. of Cases	No. of Carriers	MAF (%)	No. of Controls	No. of Carriers	MAF (%)	p*	OR (95% CI)	Missing (%)	HWE p	SIFT	PolyPhen-2
p.R47H	rs75932628	6:41129252	149	1	0.3	1171	0	0	0.11	NA	0.1	1	Tolerated	Damaging
p.R62H	rs143332484	6:41129207	149	0	0	1171	7	0.3	1	0	0.1	1	Tolerated	Benign
p.D87N	rs142232675	6:41129133	149	0	0	1172	1	0.04	1	0	0	1	Tolerated	Damaging
p.E151K	rs79011726	6:41127561	149	0	0	1172	3	0.1	1	0	0	1	Tolerated	Damaging
p.W191X	rs2234258	6:41126429	149	11	4	1172	63	2.8	0.22†	1.48 (0.79-2.76)!	0	0.1	NA	NA
p.L211P	rs2234256	6:41126655	147	38	14.6	1165	251	11.3	0.11†	1.34 (0.94-1.91)!	0.7	1	Tolerated	Benign
* NA represents not applicable.* The Fisher’s exact test was used to calculate p-values and odds-ratio (OR) for each variant using the default commands in PLINK. † Multivariate logistic regression was performed to evaluate the association of p.W191X and p.L211P with AD risk adjusting for age, gender, and APOE genotype.

## Sheet: Table S10 WHICAP
Table S10. TREM2 variants genotyped in African Americans from WHICAP
			AD Cases			Controls
Variant	SNP	Position	No. of Cases	No. of Carriers	MAF (%)	No. of Controls	No. of Carriers	MAF (%)	p*	OR (95% CI)	Missing (%)	HWE p	SIFT	PolyPhen-2
p.R47H	rs75932628	6:41129252	244	0	0	770	0	0	1	NA	1	1	Tolerated	Damaging
p.R62H	rs143332484	6:41129207	241	0	0	770	3	0.2	1	0	1.3	1	Tolerated	Benign
p.D87N	rs142232675	6:41129133	246	0	0	777	0	0	1	NA	0.1	1	Tolerated	Damaging
p.E151K	rs79011726	6:41127561	246	0	0	775	2	0.1	1	0	0.3	1	Tolerated	Damaging
p.W191X	rs2234258	6:41126429	245	18	3.7	777	40	2.6	0.31†	1.37 (0.74-2.54) †	0.2	1	NA	NA
p.L211P	rs2234256	6:41126655	245	58	12.7	775	149	9.7	0.01†	1.56 (1.10-2.22) †	0.4	0.09	Tolerated	Benign
* NA represents not applicable.* The Fisher’s exact test was used to calculate p-values and odds-ratio (OR) for each variant using the default commands in PLINK. † Multivariate logistic regression was performed to evaluate the association of p.W191X and p.L211P with AD risk adjusting for age, gender, and APOE genotype.

## Sheet: Table S11 Emory Univ
Table S11. TREM2 variants genotyped in African Americans from Emory University
			AD Cases			Controls
Variant	SNP	Position	No. of Cases	No. of Carriers	MAF (%)	No. of Controls	No. of Carriers	MAF (%)	p*	OR (95% CI)		Missing (%)	HWE p	SIFT	PolyPhen-2
p.R47H	rs75932628	6:41129252	126	0	0	61	0	0	1	NA	5.1		1	Tolerated	Damaging
p.R62H	rs143332484	6:41129207	129	0	0	66	0	0	1	NA	1		1	Tolerated	Benign
p.D87N	rs142232675	6:41129133	114	0	0	59	0	0	1	NA	12.2		1	Tolerated	Damaging
p.E151K	rs79011726	6:41127561	97	2	1	52	1	1	1	1.07 (0.10-11.97)	24.4		1	Tolerated	Damaging
p.W191X	rs2234258	6:41126429	128	7	2.7	66	3	2.3	0.53!	0.56 (0.10-3.34) †	1.5		1	NA	NA
p.L211P	rs2234256	6:41126655	120	23	10	64	15	11.7	0.95!	1.03 (0.41-2.58) †	6.6		0.7	Tolerated	Benign
* NA represents not applicable.* The Fisher’s exact test was used to calculate p-values and odds-ratio (OR) for each variant using the default commands in PLINK. † Multivariate logistic regression was performed to evaluate the association of p.W191X and p.L211P with AD risk adjusting for age, gender, and APOE genotype.
