# Supplementary material for: TREM2 is associated with increased risk for Alzheimer’s disease in African Americans
Source: Mol Neurodegener. 2015 Apr 10;10:19. doi: 10.1186/s13024-015-0016-9 (PMC4426167; doi:10.1186/s13024-015-0016-9)
Supplement: Additional file 5: Table S12. — Conditional analyses for p.W191X and p.L211P. Conditional association testing was performed to evaluate the association of p.W191X and p.L211P with AD risk adjusting for age, gender, APOE genotype, cohort, and the conditioning SNP. [file 13024_2015_16_MOESM5_ESM.xlsx]

## Sheet: Table S12
Table S12. Conditional analyses for p.W191X and p.L211P
			Separate Analysis		Conditioning on p.W191X		Conditioning on p.L211P
Variant	SNP	Position	p	OR (95% CI)	p	OR (95% CI)	p	OR (95% CI)
p.W191X	rs2234258	6:41126429	0.08	1.35 (0.97-1.87)	NA	NA	0.63	1.10 (0.75-1.61)
p.L211P	rs2234256	6:41126655	0.01	1.27 (1.05-1.54)	0.05	1.25 (1.00-1.57)	NA	NA
Conditional association testing was performed to evaluate the association of p.W191X and p.L211P with AD risk adjusting for age, gender, APOE genotype, cohort, and the conditioning SNP.
