# Supplementary material for: TREM2 is associated with increased risk for Alzheimer’s disease in African Americans
Source: Mol Neurodegener. 2015 Apr 10;10:19. doi: 10.1186/s13024-015-0016-9 (PMC4426167; doi:10.1186/s13024-015-0016-9)
Supplement: Additional file 6: Table S13. — TREM2 variants that are present in the African Americans according to NHLBI EVS. The amino acid change, exon location, dbSNP reference number, GVS function category, minor allele frequency (MAF) in 2,203 African Americans, and PolyPhen2 functional prediction of TREM2 variants are listed in each row. The amino acid position is annotated based on the longest protein isoform. &Rs2234258 (p.W191X) is only present in the coding region of the shortest isoform of TREM2 (ENST00000338469). Variants observed in the in 202 AD cases and 136 controls sequenced at Washington University, or in the 179 AD cases sequenced at Mayo Clinic, are shown in bold font. EVS does not list 5 of the missense variants (p.T66M, p.D87N, p.T96M, p.A105V, and p.E202D) that were observed in our study sample. [file 13024_2015_16_MOESM6_ESM.xlsx]

## Sheet: Table S13
Table S13: TREM2 variants that are present in African Americans according to NHLBI EVS
Variant	Exon	rsID	GVS Function	MAF (%) in AAs	Polyphen2
p.P3T	1	rs141301187	missense	0.11	possibly-damaging
p.R5W	1	rs374483382	missense	0.02	benign
p.R5Q	2	rs146485698	missense	0.02	possibly-damaging
p.A28V	2	rs2234252	missense	0.02	possibly-damaging
p.R47H	2	rs75932628	missense	0.02	probably-damaging
p.R52H	2	rs374851046	missense	0.02	probably-damaging
p.R62H	2	rs143332484	missense	0.27	benign
p.T96K	2	rs2234253	missense	11.35	probably-damaging
p.R98W	2	rs147564421	missense	0.02	probably-damaging
p.R98Q	2	rs374248493	missense	0.02	probably-damaging
p E151K	3	rs79011726	missense	0.07	probably-damaging
p.H157Y	3	rs2234255	missense	0.05	probably-damaging
p.F170L	4	rs138788407	missense	0.05	benign
p.A192T	4	rs150277350	missense	0.02	probably-damaging
p.L211P	4	rs2234256	missense	11.64	benign
p.D216Y	4	rs373137055	missense	0.02	probably-damaging
p.T223I	4	rs138355759	missense	0.02	benign
p.W191X&	5	rs2234258	Stop-gained	3.11	unknown
The amino acid change, exon location, dbSNP reference number, GVS function category, minor allele frequency (MAF) in 2,203 African Americans, and PolyPhen2 functional prediction of TREM2 variants are listed in each row. The amino acid position is annotated based on the longest protein isoform. &Rs2234258 (p.W191X) is only present in the coding region of the shortest isoform of TREM2 (ENST00000338…
