# Supplementary material for: TREM2 is associated with increased risk for Alzheimer’s disease in African Americans
Source: Mol Neurodegener. 2015 Apr 10;10:19. doi: 10.1186/s13024-015-0016-9 (PMC4426167; doi:10.1186/s13024-015-0016-9)
Supplement: Additional file 8: Tables S1-S6. — Demographic characteristics of African Americans. Tables detail the demographic characteristics of the various cohorts. Sample size (N), mean, standard deviation and range for age in years, percentage of female subjects and percentage of subjects that carry at least one APOE-ε4 allele for the AD cases and cognitively normal elderly controls from (Table S1). Knight-ADRC, (Table S2). NIA-LOAD, (Table S3). Mayo Clinic, (Table S4). Indiana University, (Table S5). WHICAP, (Table S6). Emory University. Ages are age-at-onset for ADs and age of last evaluation for controls. [file 13024_2015_16_MOESM8_ESM.xlsx]

## Sheet: Table S1 Knight-ADRC
Table S1. Demographic characteristics of African Americans from Knight-ADRC
	AD cases (N=150)	Controls (N=93)
Age ± SD (Range)	75.8±7.8 (60-94)	73.2±7.9 (60-97)
% Female	80.7	74.2
% APOE-ε4 Positive	57.1	37.6
Sample size (N), mean, standard deviation and range for age in years, percentage of female subjects and percentage of subjects that carry at least one APOE-ε4 allele for the AD cases and cognitively normal elderly controls from Knight-ADRC. Ages are age-at-onset for ADs and age of last evaluation for controls.

## Sheet: Table S2 NIA-LOAD
Table S2. Demographic characteristics of African Americans from NIA-LOAD
	AD cases (N=52)	Controls (N=43)
Age ± SD (Range)	71.6±6.0 (60-84)	76.3±7.0 (62-93)
% Female	75	60.5
% APOE-ε4 Positive	62.5	41.9
Sample size (N), mean, standard deviation and range for age in years, percentage of female subjects and percentage of subjects that carry at least one APOE-ε4 allele for the AD cases and cognitively normal elderly controls from NIA-LOAD. Ages are age-at-onset for ADs and age of last evaluation for controls.

## Sheet: Table S3 Mayo Clinic
Table S3. Demographic characteristics of African Americans from Mayo Clinic
	AD cases (N=179)	Controls (N=334)
Age ± SD (Range)	77.6±7.7 (61-99)	78.4±7.9 (60-98)
% Female	72.1	76.6
% APOE-ε4 Positive	62.1	33.3
Sample size (N), mean, standard deviation and range for age in years, percentage of female subjects and percentage of subjects that carry at least one APOE-ε4 allele for the AD cases and cognitively normal elderly controls from Mayo Clinic. Ages are age-at-diagnosis for ADs and age of last evaluation for controls.

## Sheet: Table S4 Indiana University
Table S4. Demographic characteristics of African Americans from Indiana University
	AD cases (N=149)	Controls (N=1,172)
Age ± SD (Range)	84.6±6.5 (72-102)	83.5±5.7 (70-102)
% Female	65.8	66.6
% APOE-ε4 Positive	52.3	32.5
Sample size (N), mean, standard deviation and range for age in years, percentage of female subjects and percentage of subjects that carry at least one APOE-ε4 allele for the AD cases and cognitively normal elderly controls from Indiana University. Ages are age-at-diagnosis for ADs and age of last evaluation for controls.

## Sheet: Table S5 WHICAP
Table S5. Demographic characteristics of African Americans from WHICAP
	AD cases (N=246)	Controls (N=778)
Age ± SD (Range)	86.4±6.7 (68-101)	80.7±6.6 (66-99)
% Female	76	70.7
% APOE-ε4 Positive	34.3	36.4
Sample size (N), mean, standard deviation and range for age in years, percentage of female subjects and percentage of subjects that carry at least one APOE-ε4 allele for the AD cases and cognitively normal elderly controls from WHICAP. Ages are age-at-onset for ADs and age of last evaluation for controls.

## Sheet: Table S6 Emory University
Table S6. Demographic characteristics of African Americans from Emory University
	AD cases (N=130)	Controls (N=67)
Age ± SD (Range)	79.4±7.7 (61-98)	70.9±8.6 (60-94)
% Female	82.3	76.1
% APOE-ε4 Positive	64.6	34.3
Sample size (N), mean, standard deviation and range for age at draw in years, percentage of female subjects and percentage of subjects that carry at least one APOE-ε4 allele for the AD cases and cognitively normal elderly controls from Emory University. Ages are that of blood draw for both AD and control subjects.
